# Supplementary material for: Assessing Liver Function in Rat Models of Acute Liver Failure Using Single-Photon Emission Computed Tomography and Cytokine Levels
Source: PLoS One. 2025 May 7;20(5):e0323531. doi: 10.1371/journal.pone.0323531 (PMC12057927; doi:10.1371/journal.pone.0323531)
Supplement: S1 Table — (XLSX) [file pone.0323531.s001.xlsx]

## Sheet: Table S1
Table S1.Values of HLI5 and LHL15
	HLI5			LHL15
Nuclear medicine physician	Long Xie	Liqun Huang	average value	Long Xie	Liqun Huang	average value
control	0.0495886	0.049674	0.0496313	0.959786	0.915462	0.937624
	0.0639651	0.071513	0.0677391	0.952168	0.945624	0.948896
	0.0661434	0.067451	0.0667972	0.86963	0.904564	0.887097
	0.0465491	0.041227	0.043888	0.980152	0.954465	0.967308
	0.0605538	0.061245	0.0608994	0.928165	0.896245	0.912205
	0.0552381	0.042657	0.0489475	0.93432	0.932546	0.933433
D-GalN+LPS	0.31611	0.36547	0.34079	0.707257	0.705264	0.706261
	0.30881	0.215612	0.262211	0.819431	0.845621	0.832526
	0.312029	0.25641	0.28422	0.798124	0.823669	0.810896
	0.191953	0.230254	0.211104	0.775427	0.771489	0.773458
	0.318918	0.257861	0.288389	0.793418	0.752126	0.772772
	0.282145	0.365154	0.323649	0.660556	0.666911	0.663734
partial hepatectomy	0.131766	0.102541	0.117154	0.877968	0.901145	0.889556
	0.0973736	0.102443	0.0999083	0.864791	0.861265	0.863028
	0.121574	0.145656	0.133615	0.83637	0.845412	0.840891
	0.277464	0.325123	0.301293	0.730429	0.754561	0.742495
	0.0978115	0.152742	0.125277	0.811797	0.804124	0.807961
	0.141407	0.161235	0.151321	0.799862	0.789113	0.794488
common bile duct ligation	0.129415	0.168462	0.148939	0.800814	0.802537	0.801676
	0.187863	0.228541	0.208202	0.793941	0.762569	0.778255
	0.220636	0.225412	0.223024	0.772891	0.805651	0.789271
	0.132243	0.135245	0.133744	0.799742	0.812654	0.806198
	0.101194	0.145632	0.123413	0.79233	0.822651	0.80749
	0.241509	0.201256	0.221382	0.775074	0.775618	0.775346

## Sheet: Table S2
Table S2.Pathological scoring
	Pathological scoring
control	0
	0
	0
	0
	0
	0
D-GalN+LPS	7
	8
	9
	9
	9
	10
partial hepatectomy	5
	3
	5
	7
	4
	5
common bile duct ligation	4
	5
	6
	4
	5
	7

## Sheet: Table S3
Table S3.Values of ALT and AST in serum
	ALT(U/gprot)	AST(U/gprot)
control	27.6	118.5
	26.8	102.3
	31.9	105.4
	30.8	106.7
	26.5	118.4
	35.1	116.8
D-GalN+LPS	224.6	678.5
	201.5	694.3
	258.6	756.1
	192.5	640.2
	275.6	588.2
	226.4	702.6
partial hepatectomy	176.5	587.2
	152.3	511.8
	186.3	611.2
	174.6	550.2
	162.7	622.1
	191.4	511.3
common bile duct ligation	115.1	392.3
	124.9	422.5
	130.5	411.3
	104.4	452.1
	126.7	462.3
	118.2	422.8

## Sheet: Table S4
Table S4.Serum IL-6 Value by ELISA
	IL-6 (pg/mL)
control	4.85081
	4.40394
	5.17
	5.80838
	4.91465
	4.3401
D-GalN+LPS	40.7278
	36.706
	35.2377
	42.8344
	39.834
	38.7488
partial hepatectomy	45.8348
	49.7289
	57.2618
	61.2198
	46.7924
	55.0275
common bile duct ligation	33.8971
	35.1739
	26.6834
	31.5351
	39.3872
	28.6624

## Sheet: Table S5
Table S5.qPCR Measurement of TNF-α and CXCL-10 mRNA Levels in Tissue
	GAPDH	TNF-ɑ	CXCL-10
control	19.507	33.0517	28.8148
	19.4842	32.9123	28.949
	19.3591	32.8105	29.0305
	19.8519	33.027	28.9124
	19.7945	32.7458	28.9416
	19.7564	32.9188	28.9733
	19.6245	32.8426	28.8215
	19.8416	33.1259	28.8126
	19.7513	33.2411	28.7521
	20.3585	33.5408	29.7742
	20.5594	33.6569	29.9914
	20.4813	33.8444	29.767
	19.6786	33.25	28.6692
	19.4132	32.9976	28.4811
	19.6277	33.0431	28.6954
	20.328	33.5417	29.2423
	20.3534	33.7156	29.2786
	20.1815	33.3278	29.1261
D-GalN+LPS	22.5588	34.6472	30.4873
	22.4079	34.4828	30.5082
	22.4125	34.58	30.201
	21.1152	33.6954	29.039
	20.9094	33.174	28.9555
	20.9882	33.0825	29.1372
	21.9781	34.1288	29.5326
	21.755	33.7517	29.7125
	21.8048	33.8037	29.4662
	21.2798	33.1607	29.0963
	21.4603	33.3902	29.3524
	21.0665	33.3247	29.0993
	21.6003	33.4434	29.0333
	21.5536	33.3438	29.1605
	21.412	33.223	29.4285
	21.1733	33.4895	28.9203
	21.0207	33.1462	29.0256
	21.1376	33.3289	28.839
partial hepatectomy	20.9763	32.4611	29.4209
	20.827	32.3759	29.4898
	20.7786	32.5548	29.1815
	20.0083	32.0148	28.014
	19.8147	31.7834	28.0597
	19.6978	31.6221	28.1894
	18.2773	30.1452	26.5643
	18.7826	30.5254	26.8058
	18.1095	30.0631	26.4229
	18.9463	31.0039	27.3591
	19.2506	30.8415	27.5618
	19.1286	30.793	27.4125
	19.0374	30.9209	27.2699
	19.0089	31.2058	27.5262
	19.2044	31.1316	27.4358
	19.5646	31.4292	27.6046
	19.4964	31.2368	27.5885
	19.3434	31.1874	27.4346
common bile duct ligation	18.28	30.768	26.9286
	17.9165	30.4724	26.6228
	17.9704	30.6434	26.4854
	18.9864	31.2585	27.1606
	18.8466	31.295	27.5614
	18.7869	31.4644	27.1934
	21.996	34.2984	30.1994
	21.8639	34.0232	30.3439
	21.8465	33.9759	30.4688
	20.7059	33.0745	28.9657
	20.7447	33.1308	29.0419
	20.5459	32.8402	28.8742
	19.7532	32.2954	27.9822
	19.9288	32.2986	27.9111
	19.8233	32.0399	27.8771
	20.2653	32.5195	28.6025
	19.9526	32.4547	28.5134
	20.1183	32.3333	28.566
			A	B	C=A-B	F=2^-C	G 每组的F均值	F/G	mean	standard deviation
sample	Primers	Internal Control Genes	Cт Mean	Cт Mean(Internal Control Genes)	Cт Mean-Cт Mean(Internal Control Genes)
control1	TNF-ɑ	GAPDH	33.0517	19.507	13.5447	8.3683e-05	9.89697e-05	0.845542	1	0.126356	1	0.845542
control1	TNF-ɑ	GAPDH	32.9123	19.4842	13.4281	9.07275e-05		0.91672			1	0.91672
control1	TNF-ɑ	GAPDH	32.8105	19.3591	13.4514	8.92735e-05		0.902028			1	0.902028
control2	TNF-ɑ	GAPDH	33.027	19.8519	13.1751	0.00010812		1.09246			1	1.09246
control2	TNF-ɑ	GAPDH	32.7458	19.7945	12.9513	0.000126262		1.27576			1	1.27576
control2	TNF-ɑ	GAPDH	32.9188	19.7564	13.1624	0.000109071		1.10207			1	1.10207
control3	TNF-ɑ	GAPDH	32.8426	19.6245	13.2181	0.000104945		1.06038			1	1.06038
control3	TNF-ɑ	GAPDH	33.1259	19.8416	13.2843	0.000100237		1.0128			1	1.0128
control3	TNF-ɑ	GAPDH	33.2411	19.7513	13.4898	8.69304e-05		0.878354			1	0.878354
control4	TNF-ɑ	GAPDH	33.5408	20.3585	13.1824	0.000107575		1.08695			1	1.08695
control4	TNF-ɑ	GAPDH	33.6569	20.5594	13.0974	0.000114098		1.15286			1	1.15286
control4	TNF-ɑ	GAPDH	33.8444	20.4813	13.3631	9.49066e-05		0.958946			1	0.958946
control5	TNF-ɑ	GAPDH	33.25	19.6786	13.5714	8.21504e-05		0.830056			1	0.830056
control5	TNF-ɑ	GAPDH	32.9976	19.4132	13.5844	8.14124e-05		0.822599			1	0.822599
control5	TNF-ɑ	GAPDH	33.0431	19.6277	13.4154	9.15293e-05		0.924822			1	0.924822
control6	TNF-ɑ	GAPDH	33.5417	20.328	13.2137	0.000105261		1.06357			1	1.06357
control6	TNF-ɑ	GAPDH	33.7156	20.3534	13.3622	9.49671e-05		0.959557			1	0.959557
control6	TNF-ɑ	GAPDH	33.3278	20.1815	13.1462	0.000110305		1.11453			1	1.11453
D-GalN+LPS1	TNF-ɑ	GAPDH	34.6472	22.5588	12.0883	0.000229645		2.32036	2.34368	0.316524	3	2.32036
D-GalN+LPS1	TNF-ɑ	GAPDH	34.4828	22.4079	12.0749	0.00023179		2.34203			3	2.34203
D-GalN+LPS1	TNF-ɑ	GAPDH	34.58	22.4125	12.1675	0.00021738		2.19643			3	2.19643
D-GalN+LPS2	TNF-ɑ	GAPDH	33.6954	21.1152	12.5801	0.00016331		1.6501			3	1.6501
D-GalN+LPS2	TNF-ɑ	GAPDH	33.174	20.9094	12.2646	0.000203226		2.05342			3	2.05342
D-GalN+LPS2	TNF-ɑ	GAPDH	33.0825	20.9882	12.0944	0.00022868		2.31061			3	2.31061
D-GalN+LPS3	TNF-ɑ	GAPDH	34.1288	21.9781	12.1507	0.000219932		2.22221			3	2.22221
D-GalN+LPS3	TNF-ɑ	GAPDH	33.7517	21.755	11.9967	0.000244699		2.47247			3	2.47247
D-GalN+LPS3	TNF-ɑ	GAPDH	33.8037	21.8048	11.9989	0.000244327		2.4687			3	2.4687
D-GalN+LPS4	TNF-ɑ	GAPDH	33.1607	21.2798	11.8809	0.000265151		2.67912			3	2.67912
D-GalN+LPS4	TNF-ɑ	GAPDH	33.3902	21.4603	11.9299	0.000256301		2.58969			3	2.58969
D-GalN+LPS4	TNF-ɑ	GAPDH	33.3247	21.0665	12.2582	0.000204137		2.06262			3	2.06262
D-GalN+LPS5	TNF-ɑ	GAPDH	33.4434	21.6003	11.8432	0.000272176		2.75009			3	2.75009
D-GalN+LPS5	TNF-ɑ	GAPDH	33.3438	21.5536	11.7902	0.000282364		2.85303			3	2.85303
D-GalN+LPS5	TNF-ɑ	GAPDH	33.223	21.412	11.811	0.000278308		2.81205			3	2.81205
D-GalN+LPS6	TNF-ɑ	GAPDH	33.4895	21.1733	12.3161	0.000196097		1.98139			3	1.98139
D-GalN+LPS6	TNF-ɑ	GAPDH	33.1462	21.0207	12.1254	0.000223809		2.26138			3	2.26138
D-GalN+LPS6	TNF-ɑ	GAPDH	33.3289	21.1376	12.1913	0.000213828		2.16054			3	2.16054
partial hepatectomy1	TNF-ɑ	GAPDH	32.4611	20.9763	11.4848	0.000348921		3.52553	2.78581	0.360502	4	3.52553
partial hepatectomy1	TNF-ɑ	GAPDH	32.3759	20.827	11.549	0.000333743		3.37217			4	3.37217
partial hepatectomy1	TNF-ɑ	GAPDH	32.5548	20.7786	11.7762	0.000285112		2.8808			4	2.8808
partial hepatectomy2	TNF-ɑ	GAPDH	32.0148	20.0083	12.0065	0.000243036		2.45566			4	2.45566
partial hepatectomy2	TNF-ɑ	GAPDH	31.7834	19.8147	11.9687	0.000249495		2.52092			4	2.52092
partial hepatectomy2	TNF-ɑ	GAPDH	31.6221	19.6978	11.9243	0.000257289		2.59967			4	2.59967
partial hepatectomy3	TNF-ɑ	GAPDH	30.1452	18.2773	11.868	0.000267538		2.70323			4	2.70323
partial hepatectomy3	TNF-ɑ	GAPDH	30.5254	18.7826	11.7428	0.000291782		2.94819			4	2.94819
partial hepatectomy3	TNF-ɑ	GAPDH	30.0631	18.1095	11.9537	0.000252108		2.54732			4	2.54732
partial hepatectomy4	TNF-ɑ	GAPDH	31.0039	18.9463	12.0576	0.000234581		2.37023			4	2.37023
partial hepatectomy4	TNF-ɑ	GAPDH	30.8415	19.2506	11.5909	0.00032418		3.27555			4	3.27555
partial hepatectomy4	TNF-ɑ	GAPDH	30.793	19.1286	11.6643	0.000308099		3.11306			4	3.11306
partial hepatectomy5	TNF-ɑ	GAPDH	30.9209	19.0374	11.8835	0.000264669		2.67424			4	2.67424
partial hepatectomy5	TNF-ɑ	GAPDH	31.2058	19.0089	12.1969	0.000212995		2.15212			4	2.15212
partial hepatectomy5	TNF-ɑ	GAPDH	31.1316	19.2044	11.9272	0.00025678		2.59453			4	2.59453
partial hepatectomy6	TNF-ɑ	GAPDH	31.4292	19.5646	11.8645	0.000268177		2.70969			4	2.70969
partial hepatectomy6	TNF-ɑ	GAPDH	31.2368	19.4964	11.7404	0.000292276		2.95319			4	2.95319
partial hepatectomy6	TNF-ɑ	GAPDH	31.1874	19.3434	11.844	0.000272021		2.74853			4	2.74853
common bile duct ligation1	TNF-ɑ	GAPDH	30.768	18.28	12.4881	0.000174064		1.75876	1.90626	0.215652	5	1.75876
common bile duct ligation1	TNF-ɑ	GAPDH	30.4724	17.9165	12.5559	0.000166069		1.67798			5	1.67798
common bile duct ligation1	TNF-ɑ	GAPDH	30.6434	17.9704	12.673	0.000153122		1.54717			5	1.54717
common bile duct ligation2	TNF-ɑ	GAPDH	31.2585	18.9864	12.272	0.000202188		2.04293			5	2.04293
common bile duct ligation2	TNF-ɑ	GAPDH	31.295	18.8466	12.4484	0.000178914		1.80777			5	1.80777
common bile duct ligation2	TNF-ɑ	GAPDH	31.4644	18.7869	12.6775	0.000152646		1.54235			5	1.54235
common bile duct ligation3	TNF-ɑ	GAPDH	34.2984	21.996	12.3024	0.000197979		2.0004			5	2.0004
common bile duct ligation3	TNF-ɑ	GAPDH	34.0232	21.8639	12.1593	0.000218624		2.209			5	2.209
common bile duct ligation3	TNF-ɑ	GAPDH	33.9759	21.8465	12.1294	0.000223194		2.25518			5	2.25518
common bile duct ligation4	TNF-ɑ	GAPDH	33.0745	20.7059	12.3685	0.000189103		1.91072			5	1.91072
common bile duct ligation4	TNF-ɑ	GAPDH	33.1308	20.7447	12.3861	0.000186816		1.88761			5	1.88761
common bile duct ligation4	TNF-ɑ	GAPDH	32.8402	20.5459	12.2942	0.000199096		2.01169			5	2.01169
common bile duct ligation5	TNF-ɑ	GAPDH	32.2954	19.7532	12.5422	0.000167653		1.69399			5	1.69399
common bile duct ligation5	TNF-ɑ	GAPDH	32.2986	19.9288	12.3698	0.000188938		1.90905			5	1.90905
common bile duct ligation5	TNF-ɑ	GAPDH	32.0399	19.8233	12.2166	0.0002101		2.12288			5	2.12288
common bile duct ligation6	TNF-ɑ	GAPDH	32.5195	20.2653	12.2543	0.00020469		2.06821			5	2.06821
common bile duct ligation6	TNF-ɑ	GAPDH	32.4547	19.9526	12.5021	0.000172383		1.74177			5	1.74177
common bile duct ligation6	TNF-ɑ	GAPDH	32.3333	20.1183	12.215	0.000210337		2.12526			5	2.12526
			A	B	C=A-B	F=2^-C	G	F/G	mean	standard deviation
sample	Primers	Internal Control Genes	Cт Mean	Cт Mean(Internal Control Genes)	Cт Mean-Cт Mean(Internal Control Genes)
control1	CXCL-10	GAPDH	28.8148	19.507	9.30777	0.00157791	0.00175287	0.900188	1	0.143908	1	0.900188
control1	CXCL-10	GAPDH	28.949	19.4842	9.46483	0.00141515		0.807332			1	0.807332
control1	CXCL-10	GAPDH	29.0305	19.3591	9.67138	0.00122638		0.69964			1	0.69964
control2	CXCL-10	GAPDH	28.9124	19.8519	9.06044	0.00187299		1.06853			1	1.06853
control2	CXCL-10	GAPDH	28.9416	19.7945	9.14707	0.00176384		1.00625			1	1.00625
control2	CXCL-10	GAPDH	28.9733	19.7564	9.21698	0.0016804		0.958654			1	0.958654
control3	CXCL-10	GAPDH	28.8215	19.6245	9.19694	0.0017039		0.972064			1	0.972064
control3	CXCL-10	GAPDH	28.8126	19.8416	8.971	0.00199278		1.13687			1	1.13687
control3	CXCL-10	GAPDH	28.7521	19.7513	9.00087	0.00195195		1.11357			1	1.11357
control4	CXCL-10	GAPDH	29.7742	20.3585	9.41571	0.00146416		0.835294			1	0.835294
control4	CXCL-10	GAPDH	29.9914	20.5594	9.43196	0.00144777		0.82594			1	0.82594
control4	CXCL-10	GAPDH	29.767	20.4813	9.28575	0.00160217		0.914027			1	0.914027
control5	CXCL-10	GAPDH	28.6692	19.6786	8.99055	0.00196596		1.12156			1	1.12156
control5	CXCL-10	GAPDH	28.4811	19.4132	9.06797	0.00186324		1.06296			1	1.06296
control5	CXCL-10	GAPDH	28.6954	19.6277	9.0677	0.00186359		1.06316			1	1.06316
control6	CXCL-10	GAPDH	29.2423	20.328	8.91431	0.00207265		1.18243			1	1.18243
control6	CXCL-10	GAPDH	29.2786	20.3534	8.92513	0.00205716		1.17359			1	1.17359
control6	CXCL-10	GAPDH	29.1261	20.1815	8.94452	0.0020297		1.15793			1	1.15793
D-GalN+LPS1	CXCL-10	GAPDH	30.4873	22.5588	7.92848	0.00410479		2.34175	2.49032	0.359923	3	2.34175
D-GalN+LPS1	CXCL-10	GAPDH	30.5082	22.4079	8.10025	0.00364402		2.07888			3	2.07888
D-GalN+LPS1	CXCL-10	GAPDH	30.201	22.4125	7.78846	0.00452315		2.58042			3	2.58042
D-GalN+LPS2	CXCL-10	GAPDH	29.039	21.1152	7.9238	0.00411813		2.34936			3	2.34936
D-GalN+LPS2	CXCL-10	GAPDH	28.9555	20.9094	8.04605	0.00378354		2.15848			3	2.15848
D-GalN+LPS2	CXCL-10	GAPDH	29.1372	20.9882	8.14906	0.0035228		2.00973			3	2.00973
D-GalN+LPS3	CXCL-10	GAPDH	29.5326	21.9781	7.55451	0.00531943		3.03469			3	3.03469
D-GalN+LPS3	CXCL-10	GAPDH	29.7125	21.755	7.95758	0.00402281		2.29498			3	2.29498
D-GalN+LPS3	CXCL-10	GAPDH	29.4662	21.8048	7.66138	0.00493964		2.81803			3	2.81803
D-GalN+LPS4	CXCL-10	GAPDH	29.0963	21.2798	7.81645	0.00443623		2.53083			3	2.53083
D-GalN+LPS4	CXCL-10	GAPDH	29.3524	21.4603	7.89204	0.00420979		2.40165			3	2.40165
D-GalN+LPS4	CXCL-10	GAPDH	29.0993	21.0665	8.0328	0.00381845		2.1784			3	2.1784
D-GalN+LPS5	CXCL-10	GAPDH	29.0333	21.6003	7.43302	0.00578679		3.30132			3	3.30132
D-GalN+LPS5	CXCL-10	GAPDH	29.1605	21.5536	7.60688	0.00512981		2.92652			3	2.92652
D-GalN+LPS5	CXCL-10	GAPDH	29.4285	21.412	8.01652	0.00386176		2.20311			3	2.20311
D-GalN+LPS6	CXCL-10	GAPDH	28.9203	21.1733	7.74694	0.00465521		2.65576			3	2.65576
D-GalN+LPS6	CXCL-10	GAPDH	29.0256	21.0207	8.00485	0.00389314		2.22101			3	2.22101
D-GalN+LPS6	CXCL-10	GAPDH	28.839	21.1376	7.70144	0.00480436		2.74085			3	2.74085
partial hepatectomy1	CXCL-10	GAPDH	29.4209	20.9763	8.44459	0.00287028		1.63747	1.84616	0.235003	4	1.63747
partial hepatectomy1	CXCL-10	GAPDH	29.4898	20.827	8.66284	0.00246733		1.40759			4	1.40759
partial hepatectomy1	CXCL-10	GAPDH	29.1815	20.7786	8.40289	0.00295447		1.6855			4	1.6855
partial hepatectomy2	CXCL-10	GAPDH	28.014	20.0083	8.00571	0.00389082		2.21968			4	2.21968
partial hepatectomy2	CXCL-10	GAPDH	28.0597	19.8147	8.245	0.00329614		1.88043			4	1.88043
partial hepatectomy2	CXCL-10	GAPDH	28.1894	19.6978	8.49164	0.00277819		1.58494			4	1.58494
partial hepatectomy3	CXCL-10	GAPDH	26.5643	18.2773	8.28706	0.00320146		1.82641			4	1.82641
partial hepatectomy3	CXCL-10	GAPDH	26.8058	18.7826	8.02328	0.00384373		2.19282			4	2.19282
partial hepatectomy3	CXCL-10	GAPDH	26.4229	18.1095	8.31338	0.00314356		1.79338			4	1.79338
partial hepatectomy4	CXCL-10	GAPDH	27.3591	18.9463	8.41279	0.00293426		1.67397			4	1.67397
partial hepatectomy4	CXCL-10	GAPDH	27.5618	19.2506	8.3112	0.00314832		1.79609			4	1.79609
partial hepatectomy4	CXCL-10	GAPDH	27.4125	19.1286	8.28382	0.00320865		1.83051			4	1.83051
partial hepatectomy5	CXCL-10	GAPDH	27.2699	19.0374	8.23256	0.00332471		1.89672			4	1.89672
partial hepatectomy5	CXCL-10	GAPDH	27.5262	19.0089	8.51739	0.00272905		1.5569			4	1.5569
partial hepatectomy5	CXCL-10	GAPDH	27.4358	19.2044	8.23139	0.0033274		1.89826			4	1.89826
partial hepatectomy6	CXCL-10	GAPDH	27.6046	19.5646	8.04001	0.00379942		2.16754			4	2.16754
partial hepatectomy6	CXCL-10	GAPDH	27.5885	19.4964	8.09208	0.00366473		2.0907			4	2.0907
partial hepatectomy6	CXCL-10	GAPDH	27.4346	19.3434	8.09118	0.00366701		2.092			4	2.092
common bile duct ligation1	CXCL-10	GAPDH	26.9286	18.28	8.64863	0.00249174		1.42152	1.72248	0.261303	5	1.42152
common bile duct ligation1	CXCL-10	GAPDH	26.6228	17.9165	8.7063	0.0023941		1.36581			5	1.36581
common bile duct ligation1	CXCL-10	GAPDH	26.4854	17.9704	8.51508	0.00273341		1.55939			5	1.55939
common bile duct ligation2	CXCL-10	GAPDH	27.1606	18.9864	8.17412	0.00346214		1.97513			5	1.97513
common bile duct ligation2	CXCL-10	GAPDH	27.5614	18.8466	8.71481	0.00238002		1.35778			5	1.35778
common bile duct ligation2	CXCL-10	GAPDH	27.1934	18.7869	8.4065	0.00294708		1.68129			5	1.68129
common bile duct ligation3	CXCL-10	GAPDH	30.1994	21.996	8.20341	0.00339257		1.93544			5	1.93544
common bile duct ligation3	CXCL-10	GAPDH	30.3439	21.8639	8.47996	0.00280078		1.59782			5	1.59782
common bile duct ligation3	CXCL-10	GAPDH	30.4688	21.8465	8.62224	0.00253774		1.44776			5	1.44776
common bile duct ligation4	CXCL-10	GAPDH	28.9657	20.7059	8.25978	0.00326256		1.86127			5	1.86127
common bile duct ligation4	CXCL-10	GAPDH	29.0419	20.7447	8.29722	0.00317897		1.81358			5	1.81358
common bile duct ligation4	CXCL-10	GAPDH	28.8742	20.5459	8.32829	0.00311124		1.77494			5	1.77494
common bile duct ligation5	CXCL-10	GAPDH	27.9822	19.7532	8.22909	0.00333271		1.90128			5	1.90128
common bile duct ligation5	CXCL-10	GAPDH	27.9111	19.9288	7.98227	0.00395455		2.25604			5	2.25604
common bile duct ligation5	CXCL-10	GAPDH	27.8771	19.8233	8.05384	0.00376315		2.14685			5	2.14685
common bile duct ligation6	CXCL-10	GAPDH	28.6025	20.2653	8.33718	0.00309214		1.76404			5	1.76404
common bile duct ligation6	CXCL-10	GAPDH	28.5134	19.9526	8.56085	0.00264806		1.5107			5	1.5107
common bile duct ligation6	CXCL-10	GAPDH	28.566	20.1183	8.44764	0.00286423		1.63402			5	1.63402
